# Supplementary material for: Experiences of stroke survivors and measurement of post stroke participation and activity across seasons—A mixed methods approach
Source: PLoS One. 2021 Oct 29;16(10):e0259307. doi: 10.1371/journal.pone.0259307 (PMC8555779; doi:10.1371/journal.pone.0259307)
Supplement: S1 Data — (XLSX) [file pone.0259307.s002.xlsx]

## Sheet: aggregated ABC and RNLn=11
age 1=<60 2=60+	Sex 0=F 1=M	RNL (0-33) total winter mean	RNL (0-33) total winter SD	RNL (0-33) total winter median	RNL (0-33) total winter n	RNL (0-33) total summer mean	RNL (0-33) total summer SD	RNL (0-33) total summer median	RNL (0-33) total summer n	ABC (0-100) total winter mean	ABC (0-100) total winter SD	ABC (0-100) total winter median	ABC (0-100) total winter n	ABC (0-100) total summer mean	ABC (0-100) total summer SD	ABC (0-100) total summer median	ABC (0-100) total summer n
1	0	21	7.54983	22	3	24.3333	5.85947	22	3	77.2917	19.7082	73.125	3	78.125	19.0292	74.375	3
1	1	31	0	31	2	23	5.65685	23	2	85.7687	8.1936	85.7687	2	61.25	23.8649	61.25	2
2	0	29.5	4.04145	29.5	4	31	1.82574	31	4	67.8125	15.356	63.125	4	70.8594	11.9879	67.9688	4
2	1	19	0	19	2	22	4.24264	22	2	62.75	0.0883883	62.75	2	68.75	6.62913	68.75	2
