# Supplementary material for: Experiences of stroke survivors and measurement of post stroke participation and activity across seasons—A mixed methods approach
Source: PLoS One. 2021 Oct 29;16(10):e0259307. doi: 10.1371/journal.pone.0259307 (PMC8555779; doi:10.1371/journal.pone.0259307)
Supplement: S2 Data — (XLSX) [file pone.0259307.s003.xlsx]

## Sheet: aggregated accelerometry n=10
age 1=<60 2=60+	Sex 0=F 1=M	Steps per day winter mean	Steps per day winter SD	Steps per day winter median	Steps per day winter n	Steps per day summer mean	Steps per day summer SD	Steps per day summer median	Steps per day summer n	Peak Cadence per day winter mean	Peak Cadence per day winter SD	Peak Cadence per day winter median	Peak Cadence per day winter n	Peak Cadence per day summer mean	Peak Cadence per day summer SD	Peak Cadence per day summer median	Peak Cadence per day summer n	Peak 30 min cadence per day winter mean	Peak 30 min cadence per day winter SD	Peak 30 min cadence per day winter median	Peak 30 min cadence per day winter n	Peak 30 min cadence per day summer mean	Peak 30 min cadence per day summer SD	Peak 30 min cadence per day summer median	Peak 30 min cadence per day summer n	# Bouts <40 steps, per day winter mean	# Bouts <40 steps, per day winter SD	# Bouts <40 steps, per day winter median	# Bouts <40 steps, per day winter n	# Bouts <40 steps, per day summer mean	# Bouts <40 steps, per day summer SD	# Bouts <40 steps, per day summer median	# Bouts <40 steps, per day summer n	# Bouts 41-299 steps, per day winter mean	# Bouts 41-299 steps, per day winter SD	# Bouts 41-299 steps, per day winter median	# Bouts 41-299 steps, per day winter n	# Bouts 41-299 steps, per day summer mean	# Bouts 41-299 steps, per day summer SD	# Bouts 41-299 steps, per day summer median	# Bouts 41-299 steps, per day summer n	# Bouts >300 steps, per day winter mean	# Bouts >300 steps, per day winter SD	# Bouts >300 steps, per day winter median	# Bouts >300 steps, per day winter n	# Bouts >300 steps, per day summer mean	# Bouts >300 steps, per day summer SD	# Bouts >300 steps, per day summer median	# Bouts >300 steps, per day summer n
1	0	12569	4758.83	12569	2	13354.8	8583.99	13354.8	2	117.6	17.5362	117.6	2	96	41.5779	96	2	83.7	43.8406	83.7	2	81.15	43.3456	81.15	2	90.45	0.777817	90.45	2	67.75	4.73762	67.75	2	52.25	28.6378	52.25	2	52.75	25.3851	52.75	2	3.315	4.22143	3.315	2	5.85	7.14178	5.85	2
1	1	10226.4	1674.43	10226.4	2	8318.8	8005.16	8318.8	2	99.05	20.1525	99.05	2	111.95	4.31335	111.95	2	72.8	11.738	72.8	2	90.8	0.707107	90.8	2	56.015	11.9006	56.015	2	57.85	21.0011	57.85	2	52.345	9.82171	52.345	2	56.75	22.6981	56.75	2	1.505	0.289914	1.505	2	2.7	3.81838	2.7	2
2	0	5566.77	1037.42	5913.55	4	5587.02	2312.08	5829.85	4	66.825	8.42788	66.05	4	60.1809	10.467	61.9286	4	46.8857	9.27772	45.8214	4	44.9484	7.90525	44.8357	4	53.9825	14.5724	50.965	4	56.94	15.0324	57.48	4	21.6825	8.29401	23.365	4	24.595	7.10946	24.14	4	0.6	0.599389	0.5	4	0.3	0.476095	0.1	4
2	1	7696.65	3385.98	7696.65	2	9279.2	5147.17	9279.2	2	83.7	33.3754	83.7	2	76.05	23.6881	76.05	2	73.4	42.7092	73.4	2	62.5	27.1529	62.5	2	29.95	0.919239	29.95	2	35.9	12.1622	35.9	2	27.35	8.83883	27.35	2	35.85	20.0111	35.85	2	2.25	2.33345	2.25	2	5.2	5.65685	5.2	2
[truncated: 8 more columns]
